# Supplementary material for: Size, microhabitat, and loss of larval feeding drive cranial diversification in frogs
Source: Nat Commun. 2021 May 4;12:2503. doi: 10.1038/s41467-021-22792-y (PMC8096824; doi:10.1038/s41467-021-22792-y)
Supplement: Supplementary file 3 — Supplementary Data 1 [file 41467_2021_22792_MOESM3_ESM.xlsx]

## Sheet: Specimen Information
Supplementary Data File 1. Specimen information.										Absent regions
Family	Scientific Name	Specimen number	Scan location	Scan availability	Microhabitat	Microhabitat reference	Larval feeding mode	Larval feeding reference	Scientific Name	Neopalatine	Stapes	Vomer	Quadratojugal (lateral)	Quadratojugal (jaw joint)	Sphenethmoid (d)	Sphenethmoid (v)
Allophrynidae	Allophryne ruthveni	KU:KUH:166716	UF	doi:10.17602/M2/M26341	arboreal	(Lescure & Marty 2000; Moen et al. 2016)	feeding	(Vági et al. 2019)	Allophryne ruthveni	absent			absent
Alsodidae	Alsodes nodosus	CM:Herps:63864	UF	doi:10.17602/M2/M35356	semi fossorial	(Cei 1962)	feeding	(Candioti et al. 2011; Blotto et al. 2013)	Alsodes nodosus						absent
Alsodidae	Eupsophus roseus	CM:Herps:57175	UF	doi:10.17602/M2/M35357	terrestrial	(Moen et al. 2016)	non-feeding	(Formas & Pugin 1978; Candioti et al. 2011; Blotto et al. 2013)	Eupsophus roseus
Alsodidae	Limnomedusa macroglossa	CM:Herps:55388	UF	doi:10.17602/M2/M35358	terrestrial	(Guerra et al. 2018)	feeding	(Kaefer et al. 2009)	Limnomedusa macroglossa				absent	absent
Alytidae	Alytes obstetricans	CAS:SUA:21691	UF	doi:10.17602/M2/M24013	fossorial	(Brown & Crespo 2000)	feeding	(Vági et al. 2019)	Alytes obstetricans	absent
Arthroleptidae	Arthroleptis bioko	CAS:Herp:207285	UF	doi:10.17602/M2/M21087	terrestrial	(Blackburn et al. 2010)	non-feeding***	(Griesbaum et al. 2019; IUCN 2019)	Arthroleptis bioko						absent
Arthroleptidae	Astylosternus diadematus	CAS:Herp:254126	UF	doi:10.17602/M2/M21511	semi aquatic	(Moen et al. 2016)	feeding	(Griesbaum et al. 2019)	Astylosternus diadematus
Arthroleptidae	Astylosternus occidentalis	ZMB 77244	MfN	Available at https://phenome10k.org/	terrestrial	(Rödel 2005; Hillers et al. 2008)	feeding	(Rödel et al. 2012)	Astylosternus occidentalis						absent
Arthroleptidae	Cardioglossa elegans	ZMB 77546	MfN	Available at https://phenome10k.org/	arboreal	(Plath et al. 2004)	feeding***	(Hirschfeld et al. 2012; Griesbaum et al. 2019)	Cardioglossa elegans						absent
Arthroleptidae	Cardioglossa manengouba	ZMB 77600CM	MfN	Available at https://phenome10k.org/	terrestrial	(Moen et al. 2016)	feeding	(Blackburn et al. 2008)	Cardioglossa manengouba
Arthroleptidae	Leptodactylodon boulengeri	ZMB 78472	MfN	Available at https://phenome10k.org/	terrestrial	(Plath et al. 2004)	feeding	(IUCN 2019)	Leptodactylodon boulengeri
Arthroleptidae	Leptopelis ocellatus	CAS:Herp:253513	UF Nanoscale Research Facility	doi:10.17602/M2/M49529	arboreal	(Schiøtz 1999)	feeding***	(Channing et al. 2012)	Leptopelis ocellatus
Arthroleptidae	Leptopelis spiritusnoctis	ZMB 81094	MfN	Available at https://phenome10k.org/	arboreal	(Rödel 2007)	feeding	(Penner et al. 2013)	Leptopelis spiritusnoctis
Arthroleptidae	Nyctibates corrugatus	CAS:Herp:256829	UF	doi:10.17602/M2/M21525	terrestrial	(Dewynter et al. 2017)	feeding	(Rödel et al. 2012; Vági et al. 2019)	Nyctibates corrugatus						absent
Arthroleptidae	Trichobatrachus robustus	UF:Herp:254134	UF	doi:10.17602/M2/M27178	semi aquatic	(Vitt & Caldwell 2014)	feeding	(Vági et al. 2019)	Trichobatrachus robustus
Ascaphidae	Ascaphus truei	UF:Herp:80664	UF	doi:10.17602/M2/M11256	semi aquatic	(Moen et al. 2016; Hobbs et al. 2019)	feeding	(Vági et al. 2019)	Ascaphus truei	absent	absent		absent	absent	absent
Batrachylidae	Batrachyla taeniata	CAS:Herp:85253	UF	doi:10.17602/M2/M23562	terrestrial	(Moen et al. 2016)	feeding	(Formas 1976)	Batrachyla taeniata
Batrachylidae	Hylorina sylvatica	CAS:Herp:141996	UF	doi:10.17602/M2/M22184	terrestrial	(Moen et al. 2016)	feeding	(Cárdenas-Rojas et al. 2007)	Hylorina sylvatica
Bombinatoridae	Barbourula busuangensis**	UF:Herp:70546	UF	doi:10.17602/M2/M16092	aquatic	(Moen et al. 2016)	NA	-	Barbourula busuangensis**	absent
Bombinatoridae	Bombina maxima	UF:Herp:96648	UF	doi:10.17602/M2/M23561	aquatic	(Vitt & Caldwell 2014; Lang 1989)	feeding	(Liu 1950; Vági et al. 2019)	Bombina maxima	absent	absent
Brachycephalidae	Brachycephalus ephippium	MCZ:Herp:A-108655	UF	doi:10.17602/M2/M23558	terrestrial	(Moen et al. 2016)	non-feeding	(Vági et al. 2019)	Brachycephalus ephippium	absent	absent	absent	absent		absent
Brevicipitidae	Balebreviceps hillmani	CAS:Herp:167436	UF	doi:10.17602/M2/M22200	semi fossorial	(Largen & Drewes 1989; Moen et al. 2016)	non-feeding***	(AmphibiaWeb 2019)	Balebreviceps hillmani	absent	absent		absent
Brevicipitidae	Callulina kisiwamsitu	CAS:Herp:168818	UF	doi:10.17602/M2/M22209	arboreal	(Moen et al. 2016; IUCN 2019)	non-feeding***	(AmphibiaWeb 2019)	Callulina kisiwamsitu	absent			absent
Brevicipitidae	Probreviceps macrodactylus	UF:Herp:111075	UF	doi:10.17602/M2/M20039	semi fossorial	(Moen et al. 2016)	non-feeding***	(AmphibiaWeb 2019)	Probreviceps macrodactylus	absent			absent
Bufonidae	Adenomus kelaartii	FMNH:amphibians and reptiles:1580	UF	doi:10.17602/M2/M24955	semi arboreal	(Moen et al. 2016)	feeding***	(AmphibiaWeb 2019)	Adenomus kelaartii
Bufonidae	Altiphrynoides malcolmi	CAS:Herp:162120	UF	doi:10.17602/M2/M24981	terrestrial	(Moen et al. 2016)	non-feeding	(AmphibiaWeb 2019)	Altiphrynoides malcolmi		absent
Bufonidae	Sclerophrys regularis	ZMB 74275	MfN	Available at https://phenome10k.org/	terrestrial	(Vasconcelos et al. 2010)	feeding	(Vági et al. 2019)	Sclerophrys regularis						absent
Bufonidae	Anaxyrus fowleri**	UF:Herp:3997-2	UF	doi:10.17602/M2/M11369	semi fossorial	(Conant 1975; Dodd Jr 2013; Moen et al. 2016)	feeding	(McDiarmid & Altig 1999; Vági et al. 2019)	Anaxyrus fowleri**
Bufonidae	Anaxyrus quercicus	UF:Herp:124269	UF	doi:10.17602/M2/M11376	semi fossorial	(Conant 1975; Dodd Jr 2013; Moen et al. 2016)	feeding	(Vági et al. 2019)	Anaxyrus quercicus					absent
Bufonidae	Ansonia mcgregori	KU:KUH:334742	UF	doi:10.17602/M2/M24988	semi aquatic	(Toledo-Bruno et al. 2017)	feeding***	(AmphibiaWeb 2019)	Ansonia mcgregori				absent
Bufonidae	Atelopus ignescens	UF:Herp:39140	UF	doi:10.17602/M2/M16083	terrestrial	(Moen et al. 2016)	feeding	(IUCN 2019)	Atelopus ignescens		absent
Bufonidae	Atelopus oxyrhynchus	UF:Herp:93190	UF	doi:10.17602/M2/M11370	terrestrial	(Dole & Durant 1974; Simon & Toft 1991)	feeding	(AmphibiaWeb 2019)	Atelopus oxyrhynchus		absent
Bufonidae	Capensibufo rosei*	CAS:Herp:156600	UF	doi:10.17602/M2/M25500	terrestrial	(du Preez & Carruthers 2009)	feeding	(Vági et al. 2019)	Capensibufo rosei*		absent
Bufonidae	Duttaphrynus dodsoni	CAS:Herp:227515	UF	doi:10.17602/M2/M25587	terrestrial	(AmphibiaWeb 2019)	feeding***	(AmphibiaWeb 2019)	Duttaphrynus dodsoni
Bufonidae	Incilius periglenes	TNHC:Herpetology:39447	Digimorph	http://digimorph.org/specimens/Incilius_periglenes/	fossorial	(Crump et al. 1992; Moen et al. 2016)	feeding***	(AmphibiaWeb 2019)	Incilius periglenes		absent				absent
Bufonidae	Melanophryniscus stelzneri	UF:Herp:63183	UF	doi:10.17602/M2/M12441	terrestrial	(IUCN 2019)	feeding	(Pereyra et al. 2011)	Melanophryniscus stelzneri	absent	absent		absent	absent	absent
Bufonidae	Mertensophryne micranotis	CAS:Herp:162553	UF	doi:10.17602/M2/M25590	arboreal	(Grandison & Ashe 1983)	feeding	(Vági et al. 2019)	Mertensophryne micranotis		absent
Bufonidae	Nectophrynoides tornieri	CAS:Herp:125439	UF Nanoscale Research Facility	doi:10.17602/M2/M49887	semi arboreal	(Moen et al. 2016)	non-feeding	(Wake 2015; Vági et al. 2019)	Nectophrynoides tornieri
Bufonidae	Nectophrynoides viviparus	ZMB 48554	MfN	Available at https://phenome10k.org/	terrestrial	(Moen et al. 2016)	non-feeding	(Vági et al. 2019)	Nectophrynoides viviparus
Bufonidae	Peltophryne guentheri	UF:Herp:104862	UF	doi:10.17602/M2/M11381	terrestrial	(Moen et al. 2016)	feeding***	(Incháustegui et al. 2014)	Peltophryne guentheri						absent
Bufonidae	Vandijkophrynus gariepensis	ZMB 57846	MfN	Available at https://phenome10k.org/	terrestrial	(du Preez & Carruthers 2009)	feeding	(Minter et al. 2004)	Vandijkophrynus gariepensis
Calyptocephalellidae	Calyptocephalella gayi	CAS:SUA:10082	UF	doi:10.17602/M2/M24452	aquatic	(Moen et al. 2016)	feeding	(Vági et al. 2019)	Calyptocephalella gayi						absent	absent
Centrolenidae	Centrolene buckleyi	UF:Herp:30579	UF	doi:10.17602/M2/M12445	semi arboreal	(Moen et al. 2016)	feeding	(Vági et al. 2019)	Centrolene buckleyi
Centrolenidae	Cochranella granulosa	UF:Herp:137267	UF	doi:10.17602/M2/M26377	arboreal	(Savage 2002; Moen et al. 2016)	feeding	(Vági et al. 2019)	Cochranella granulosa					absent
Centrolenidae	Hyalinobatrachium fleischmanni	UF:Herp:140640	UF	doi:10.17602/M2/M26376	arboreal	(Savage 2002)	feeding	(Vági et al. 2019)	Hyalinobatrachium fleischmanni					absent
Ceratobatrachidae	Ceratobatrachus guentheri	ZMB 39175	MfN	Available at https://phenome10k.org/	terrestrial	(Fuiten 2012)	non-feeding	(Kerney et al. 2007)	Ceratobatrachus guentheri						absent
Ceratobatrachidae	Discodeles bufoniformis	KU:KUH:341127	UF Nanoscale Research Facility	doi:10.17602/M2/M50503	semi aquatic	(Fuiten 2012; Pikacha et al. 2016)	non-feeding	(Scott 2005)	Discodeles bufoniformis						absent
Ceratobatrachidae	Platymantis polillensis	KU:KUH:313722	UF	doi:10.17602/M2/M24437	arboreal	(AmphibiaWeb 2019)	non-feeding	(AmphibiaWeb 2019)	Platymantis polillensis						absent
Ceratophryidae	Ceratophrys aurita	CAS:Herp:84998	UF	doi:10.17602/M2/M22652	fossorial	(Nomura et al. 2009)	feeding	(Schalk 2016)	Ceratophrys aurita
Ceratophryidae	Chacophrys pierottii	KU:KUH:191932	UF	doi:10.17602/M2/M37697	fossorial	(Moen et al. 2016)	feeding	(McDiarmid & Altig 1999)	Chacophrys pierottii						absent
Ceuthomantidae	Ceuthomantis smaragdinus	KU:KUH:H 315000	UF	doi:10.17602/M2/M24438	semi arboreal	(Moen et al. 2016)	non-feeding***	(AmphibiaWeb 2019)	Ceuthomantis smaragdinus						absent
Conrauidae	Conraua beccarii	TC (Tim Colston, field series):0314	UF	doi:10.17602/M2/M114582	aquatic	(Moen et al. 2016)	feeding***	(Kirschey 2017)	Conraua beccarii						absent
Conrauidae	Conraua crassipes	CAS:Herp:258122	UF	doi:10.17602/M2/M22662	semi aquatic	(Plath et al. 2004; Moen et al. 2016)	feeding	(Channing et al. 2012)	Conraua crassipes
Conrauidae	Conraua goliath	UF:Herp:H 64720	UF	doi:10.17602/M2/M39477	aquatic	(Vitt & Caldwell 2014; Moen et al. 2016)	feeding	(Vági et al. 2019)	Conraua goliath
Craugastoridae	Craugastor laticeps	UF:Herp:157233	UF	doi:10.17602/M2/M24583	terrestrial	(Moen et al. 2016)	non-feeding	(AmphibiaWeb 2019)	Craugastor laticeps
Craugastoridae	Haddadus binotatus	USNM:Amphibians & Reptiles:303295	UF	doi:10.17602/M2/M45297	terrestrial	(Coco et al. 2014)	non-feeding	(Vági et al. 2019)	Haddadus binotatus						absent	absent
Cycloramphidae	Cycloramphus asper	CM:Herps:68338	UF	doi:10.17602/M2/M22883	semi aquatic	(Moen et al. 2016; IUCN 2019)	feeding	(IUCN 2019)	Cycloramphus asper						absent
Cycloramphidae	Thoropa miliaris	CM:Herps:68357	UF	doi:10.17602/M2/M24448	terrestrial	(Giaretta & Facure 2004; Lutz 2016; Moen et al. 2016)	feeding	(Giaretta & Facure 2004)	Thoropa miliaris
Dendrobatidae	Allobates kingsburyi	CAS:Herp:10670	UF	doi:10.17602/M2/M24019	semi arboreal	(Castillo-Trenn & Coloma 2008)	feeding***	(Castillo-Trenn & Coloma 2008)	Allobates kingsburyi	absent				absent
Dendrobatidae	Ameerega parvula	ZMB 75398	MfN	Available at https://phenome10k.org/	terrestrial	(Moen et al. 2016)	feeding	(AmphibiaWeb 2019)	Ameerega parvula	absent
Dendrobatidae	Aromobates alboguttatus	ZMB 18825	MfN	Available at https://phenome10k.org/	semi aquatic	(Moen et al. 2016)	feeding	(Vági et al. 2019)	Aromobates alboguttatus
Dendrobatidae	Dendrobates auratus*	ZMB 4795	MfN	Available at https://phenome10k.org/	NA	-	feeding	(Vági et al. 2019)	Dendrobates auratus*	absent
Dendrobatidae	Mannophryne herminae	ZMB 62657	MfN	Available at https://phenome10k.org/	terrestrial	(Moen et al. 2016)	feeding	(Vági et al. 2019)	Mannophryne herminae
Dicroglossidae	Fejervarya cancrivora**	NHMUK:ZOO:71.7.20.217	NHM	Available at https://phenome10k.org/	semi aquatic	(Moen et al. 2016)	feeding	(Vági et al. 2019)	Fejervarya cancrivora**
Dicroglossidae	Minervarya nilagirica	MNHN:RA:19842337	MfN	Available at https://phenome10k.org/	terrestrial	(IUCN 2019)	feeding***	DCB pers comm	Minervarya nilagirica
Dicroglossidae	Fejervarya vittigera	ZMB 56677	MfN	Available at https://phenome10k.org/	terrestrial	(Shuman-Goodier et al. 2017)	feeding	(Shuman-Goodier et al. 2017)	Fejervarya vittigera
Dicroglossidae	Ingerana tasanae	ZMB 59332	MfN	Available at https://phenome10k.org/	terrestrial	(Manthey & Grossmann 1997)	non-feeding***	(IUCN 2019)	Ingerana tasanae						absent
Dicroglossidae	Limnonectes macrocephalus	KU:KUH:306056	UF	doi:10.17602/M2/M23018	semi aquatic	(IUCN 2019)	feeding***	(IUCN 2019)	Limnonectes macrocephalus						absent
Dicroglossidae	Occidozyga lima	ZMB 56612	MfN	Available at https://phenome10k.org/	semi aquatic	(Manthey & Grossmann 1997)	feeding	(Haas et al. 2014; Vági et al. 2019)	Occidozyga lima						absent
Eleutherodactylidae	Eleutherodactylus glaphycompus	UF:Herp:56811	UF	doi:10.17602/M2/M25026	semi arboreal	(IUCN 2019)	non-feeding	(IUCN 2019)	Eleutherodactylus glaphycompus
Eleutherodactylidae	Eleutherodactylus johnstonei	UF:Herp:27911	UF	doi:10.17602/M2/M26401	semi arboreal	(Ovaska 1991; Kaiser 1997)	non-feeding	(Vági et al. 2019)	Eleutherodactylus johnstonei
Heleophrynidae	Hadromophryne natalensis	UF:Herp:100828	UF	doi:10.17602/M2/M48903	semi aquatic	(du Preez & Carruthers 2009; Moen et al. 2016)	feeding	(AmphibiaWeb 2019)	Hadromophryne natalensis
Heleophrynidae	Heleophryne purcelli	CAS:Herp:5171	UF	doi:10.17602/M2/M34355	semi aquatic	(du Preez & Carruthers 2009)	feeding	(Vági et al. 2019)	Heleophryne purcelli
Hemiphractidae	Cryptobatrachus boulengeri	NHMUK:ZOO:1916.4.4.21	NHM	Available at https://phenome10k.org/	semi aquatic	(Moen et al. 2016)	non-feeding	(Vági et al. 2019)	Cryptobatrachus boulengeri						absent
Hemiphractidae	Fritziana goeldii	NHMUK:ZOO:95.3.6.4	NHM	Available at https://phenome10k.org/	arboreal	(IUCN 2019)	feeding	(Duellman et al. 2011)	Fritziana goeldii				absent
Hemiphractidae	Gastrotheca peruana	UF:Herp:65783	UF	doi:10.17602/M2/M55501	terrestrial	(Hertwig & Sinsch 1995)	feeding***	(Wake 2015)	Gastrotheca peruana
Hemiphractidae	Hemiphractus proboscideus**	UF:Herp:43204	UF	doi:10.17602/M2/M13742	arboreal	(Moen et al. 2016)	non-feeding	(Vági et al. 2019)	Hemiphractus proboscideus**
Hemisotidae	Hemisus guineensis	CAS:Herp:258533	UF	doi:10.17602/M2/M34356	fossorial	(Moen et al. 2016)	feeding	(Vági et al. 2019)	Hemisus guineensis	absent	absent	absent	absent		absent
Hylidae	Anotheca spinosa	UF:Herp:137287	UF	doi:10.17602/M2/M11926	arboreal	(Moen et al. 2016)	feeding	(McDiarmid & Altig 1999; Vági et al. 2019)	Anotheca spinosa
Hylidae	Cruziohyla calcarifer	UF:Herp:137291	UF	doi:10.17602/M2/M26268	arboreal	(Savage 2002; Moen et al. 2016)	feeding	(AmphibiaWeb 2019)	Cruziohyla calcarifer				absent
Hylidae	Cyclorana longipes	UF:Herp:10923	UF	doi:10.17602/M2/M114554	terrestrial	(Cogger 2000)	feeding	(Sherratt et al. 2018)	Cyclorana longipes
Hylidae	Ecnomiohyla tuberculosa	UF:Herp:43479	UF	doi:10.17602/M2/M114555	arboreal	(Moen et al. 2016)	NA	(Santiago et al. 2016)	Ecnomiohyla tuberculosa
Hylidae	Hypsiboas boans**	UF:Herp:73746	UF	doi:10.17602/M2/M20319	arboreal	(Lescure & Marty 2000)	feeding	(Vági et al. 2019)	Hypsiboas boans**
Hylidae	Litoria aurea	UF:Herp:109124	UF	doi:10.17602/M2/M25392	semi aquatic	(Cogger 2000)	feeding	(Sherratt et al. 2018; Vági et al. 2019)	Litoria aurea
Hylidae	Nyctimystes daymani	UF:Herp:109158	UF Nanoscale Research Facility	doi:10.17602/M2/M49385	semi aquatic	(Zweifel R.G 1958)	NA	(AmphibiaWeb 2019)	Nyctimystes daymani
Hylidae	Osteocephalus buckleyi	NHMUK:ZOO:1970.2034	NHM	Available at https://phenome10k.org/	arboreal	(Lescure & Marty 2000; Moen et al. 2016)	feeding	(Vági et al. 2019)	Osteocephalus buckleyi
Hylidae	Osteopilus septentrionalis**	UF:Herp:63656	UF	doi:10.17602/M2/M34831	semi arboreal	(Moen et al. 2016)	feeding	(McDiarmid & Altig 1999)	Osteopilus septentrionalis**
Hylidae	Phyllomedusa azurea	MCZ:Herp:A-29952	UF	doi:10.17602/M2/M43172	arboreal	(Moen et al. 2016)	feeding	(Rodrigues et al. 2007)	Phyllomedusa azurea
Hylidae	Pseudacris ornata	UF:Herp:159-19	UF	doi:10.17602/M2/M49251	fossorial	(Conant 1975)	feeding	(Vági et al. 2019)	Pseudacris ornata
Hylidae	Pseudis paradoxa	ZMB 26104	MfN	Available at https://phenome10k.org/	aquatic	(Lescure & Marty 2000)	feeding	(Vági et al. 2019)	Pseudis paradoxa
Hylidae	Triprion petasatus	UF:Herp:98441S	UF	doi:10.17602/M2/M49261	arboreal	(Lee 1996; Moen et al. 2016)	feeding	(Vági et al. 2019)	Triprion petasatus				absent
Hylodidae	Crossodactylus trachystomus	CM:Herps:2662	UF	doi:10.17602/M2/M24016	terrestrial	(Moen et al. 2016)	feeding***	(Caramaschi & Kisteumacher 1989)	Crossodactylus trachystomus				absent
Hylodidae	Hylodes perplicatus	CAS:Herp:11764	UF Nanoscale Research Facility	doi:10.17602/M2/M49880	terrestrial	(Moen et al. 2016)	feeding***	(AmphibiaWeb 2019)	Hylodes perplicatus
Hyperoliidae	Acanthixalus sonjae	ZMB 79329	MfN	Available at https://phenome10k.org/	arboreal	(Rödel et al. 2003)	feeding	(AmphibiaWeb 2019)	Acanthixalus sonjae
Hyperoliidae	Afrixalus aureus**	ZMB 64929	MfN	Available at https://phenome10k.org/	arboreal	(du Preez & Carruthers 2009)	feeding***	(Channing 2001; du Preez & Carruthers 2009)	Afrixalus aureus**						absent
Hyperoliidae	Chrysobatrachus cupreonitens	UF:Herp:27884	UF	doi:10.17602/M2/M34587	terrestrial	(Laurent 1964)	NA	-	Chrysobatrachus cupreonitens						absent
Hyperoliidae	Cryptothylax greshoffii	ZMB 80650	MfN	Available at https://phenome10k.org/	arboreal	(Moen et al. 2016)	feeding***	(Portik & Blackburn 2016)	Cryptothylax greshoffii						absent
Hyperoliidae	Hyperolius viridiflavus	NHMUK:ZOO:2005.1170	NHM	Available at https://phenome10k.org/	arboreal	(Moen et al. 2016)	feeding***	(Channing et al. 2012)	Hyperolius viridiflavus						absent
Hyperoliidae	Kassina arboricola	ZMB 77219	MfN	Available at https://phenome10k.org/	arboreal	(Portik & Blackburn 2016)	feeding	(Penner et al. 2013)	Kassina arboricola
Hyperoliidae	Morerella cyanophthalma	ZMB 71588	MfN	Available at https://phenome10k.org/	arboreal	(Rödel et al. 2009)	feeding***	(IUCN 2019)	Morerella cyanophthalma						absent
Hyperoliidae	Paracassina obscura	CAS:Herp:145354	UF	doi:10.17602/M2/M46047	terrestrial	(Schiøtz 1999)	feeding***	(AmphibiaWeb 2019)	Paracassina obscura
Hyperoliidae	Phlyctimantis boulengeri**	ZMB 80664	MfN	Available at https://phenome10k.org/	arboreal	(Schiøtz 1999)	feeding	(Penner et al. 2013)	Phlyctimantis boulengeri**						absent
Hyperoliidae	Semnodactylus wealii	ZMB 75815	MfN	Available at https://phenome10k.org/	terrestrial	(du Preez & Carruthers 2009)	feeding	(Vági et al. 2019)	Semnodactylus wealii
Leiopelmatidae	Leiopelma hamiltoni	CAS:Herp:53931	UF	doi:10.17602/M2/M24351	terrestrial	(Bell 1978)	non-feeding	(Vági et al. 2019)	Leiopelma hamiltoni	absent	absent		absent		absent
Leptodactylidae	Adenomera andreae	UF:Herp:43260	UF	doi:10.17602/M2/M114556	terrestrial	(Lima 2005; Moen et al. 2016)	non-feeding	(Vági et al. 2019)	Adenomera andreae
Leptodactylidae	Leptodactylus melanonotus	UF:Herp:169108	UF Nanoscale Research Facility	doi:10.17602/M2/M49389	terrestrial	(Savage 2002)	feeding	(Vági et al. 2019)	Leptodactylus melanonotus
Leptodactylidae	Leptodactylus podicipinus	ZMB 54355	MfN	Available at https://phenome10k.org/	terrestrial	(Martins 1996)	feeding	(Vági et al. 2019)	Leptodactylus podicipinus
Mantellidae	Boophis boehmei	CAS:Herp:250237	UF	doi:10.17602/M2/M24358	arboreal	(Glaw & Vences 1994; Moen et al. 2016)	feeding	(Randrianiaina et al. 2009)	Boophis boehmei
Mantellidae	Guibemantis liber	CAS:Herp:252002	UF Nanoscale Research Facility	doi:10.17602/M2/M49941	arboreal	(Glaw & Vences 1994; Moen et al. 2016)	feeding	(Vági et al. 2019)	Guibemantis liber
Mantellidae	Mantella baroni	CAS:Herp:250387	UF	doi:10.17602/M2/M46053	terrestrial	(Glaw & Vences 1994)	feeding***	(AmphibiaWeb 2019)	Mantella baroni
Megophryidae	Megophrys (Brachytarsophrys) carinense	UF:Herp:63888	UF	doi:10.17602/M2/M48898	terrestrial	(Tapley et al. 2017)	feeding***	(IUCN 2019)	Megophrys (Brachytarsophrys) carinense
Megophryidae	Leptobrachium hasseltii	UF:Herp:61841	UF	doi:10.17602/M2/M16288	terrestrial	(Manthey & Grossmann 1997; Moen et al. 2016)	feeding***	(AmphibiaWeb 2019)	Leptobrachium hasseltii
Microhylidae	Albericus darlingtoni**	MNHN:RA:1970.1455	MNHN	Available at https://phenome10k.org/	arboreal	(Burton & Zweifel 1995)	NA	-	Albericus darlingtoni**						absent
Microhylidae	Gastrophryne carolinensis	MNHN:RA:0.5031	MNHN	Available at https://phenome10k.org/	semi fossorial	(Conant 1975; Moen et al. 2016)	feeding	(Vági et al. 2019)	Gastrophryne carolinensis	absent					absent
Microhylidae	Hoplophryne uluguruensis	ZMB 13783	MfN	Available at https://phenome10k.org/	arboreal	(Moen et al. 2016)	feeding	(Vági et al. 2019)	Hoplophryne uluguruensis	absent	absent				absent
Microhylidae	Melanobatrachus indicus	CESF:1807	GE India Industrial Pvt Ltd, Pune	doi:10.17602/M2/M19681	terrestrial	(Moen et al. 2016)	NA	(IUCN 2019)	Melanobatrachus indicus	absent	absent		absent	absent
Microhylidae	Plethodontohyla notosticta	NHMUK:ZOO:1925.7.2.95	NHM	Available at https://phenome10k.org/	arboreal	(Glaw & Vences 1994)	non-feeding	(Vági et al. 2019)	Plethodontohyla notosticta						absent
Microhylidae	Ramanella montana	UF:Herp:20016	UF	doi:10.17602/M2/M25015	arboreal	Daniel 1963;	NA	(Krishna & Bosch 2017)	Ramanella montana	absent					absent
Microhylidae	Scaphiophryne madagascariensis	ZMB 10423	MfN	Available at https://phenome10k.org/	fossorial	(Glaw & Vences 1994; Moen et al. 2016)	feeding	(Grosjean et al. 2007)	Scaphiophryne madagascariensis
Microhylidae	Stumpffia pygmaea	UF:Herp:153631	UF	doi:10.17602/M2/M114580	terrestrial	(Glaw & Vences 1994; Moen et al. 2016)	non-feeding***	(AmphibiaWeb 2019)	Stumpffia pygmaea						absent	absent
Microhylidae	Syncope antenori	UF:Herp:68008	UF	doi:10.17602/M2/M49380	semi arboreal	(Moen et al. 2016)	non-feeding	(Krügel & Richter 1995)	Syncope antenori	absent			absent
Microhylidae	Xenorhina varia*	UF:Herp:121103	UF	doi:10.17602/M2/M49387	NA (ignore this specimen)	-	NA	-	Xenorhina varia*					absent
Myobatrachidae	Heleioporus australiacus	NHMUK:ZOO:99.2.14.1	NHM	Available at https://phenome10k.org/	semi fossorial	(Cogger 2000)	feeding	(Sherratt et al. 2018; Vági et al. 2019)	Heleioporus australiacus
Myobatrachidae	Myobatrachus gouldii**	MCZ:Herp:A-139543	UF Nanoscale Research Facility	doi:10.17602/M2/M50088	fossorial	(Cogger 2000)	non-feeding	(Anstis et al. 2007; Vági et al. 2019)	Myobatrachus gouldii**			absent
Myobatrachidae	Rheobatrachus silus	NHMUK:ZOO:1982.131	NHM	Available at https://phenome10k.org/	aquatic	(Cogger 2000)	non-feeding	(Vági et al. 2019)	Rheobatrachus silus
Nasikabatrachidae	Nasikabatrachus sahyadrensis	CESF:203	GE India Industrial Pvt Ltd, Pune	doi:10.17602/M2/M19512	fossorial	(Radhakrishnan et al. 2019)	feeding	(Vági et al. 2019)	Nasikabatrachus sahyadrensis	absent					absent
Nyctibatrachidae	Lankanectes corrugatus	ZMB 62771	MfN	Available at https://phenome10k.org/	aquatic	(Pethiyagoda et al. 2015)	feeding	(Meegaskumbura et al. 2015; Vági et al. 2019)	Lankanectes corrugatus						absent	absent
Odontobatrachidae	Odontobatrachus natator	CAS:Herp:230204	UF	doi:10.17602/M2/M24178	semi aquatic	(Barej et al. 2015)	feeding	(Barej et al. 2014)	Odontobatrachus natator		absent
Odontophrynidae	Odontophrynus americanus	CM:Herps:147828	UF	doi:10.17602/M2/M25347	fossorial	(Moen et al. 2016)	feeding	(Vági et al. 2019)	Odontophrynus americanus
Odontophrynidae	Proceratophrys boiei	CM:Herps:45985	UF	doi:10.17602/M2/M114581	semi fossorial	(Nomura et al. 2009; Moen et al. 2016)	feeding***	(Do Nascimento et al. 2010)	Proceratophrys boiei
Pelobatidae	Pelobates fuscus	UF:Herp:36935	UF	doi:10.17602/M2/M49377	fossorial	(Moen et al. 2016)	feeding	(Vági et al. 2019)	Pelobates fuscus	absent	absent
Pelodytidae	Pelodytes caucasicus	CAS:Herp:94059	UF	doi:10.17602/M2/M24582	terrestrial	(Moen et al. 2016)	non-feeding***	(AmphibiaWeb 2019)	Pelodytes caucasicus	absent
Petropedetidae	Petropedetes palmipes	ZMB 73891	MfN	Available at https://phenome10k.org/	semi aquatic	(Barej et al. 2010; Moen et al. 2016)	feeding***	(IUCN 2019)	Petropedetes palmipes
Phrynobatrachidae	Phrynobatrachus leveleve	CAS:Herp: 218901	UF	doi:10.17602/M2/M114584	semi aquatic	(Pollo 2018)	feeding***	(AmphibiaWeb 2019)	Phrynobatrachus leveleve
Pipidae	Pipa parva	UF:Herp:37924	UF	doi:10.17602/M2/M12424	aquatic	(Moen et al. 2016)	feeding	(Vági et al. 2019)	Pipa parva	absent		absent	absent		absent
Pipidae	Pipa pipa	UF:Herp:64234	UF	doi:10.17602/M2/M34362	aquatic	(Lescure & Marty 2000)	non-feeding	(Vági et al. 2019)	Pipa pipa	absent		absent	absent		absent
Pipidae	Xenopus laevis	(?) XLAM_20	UCL	Available at https://phenome10k.org/	aquatic	(du Preez & Carruthers 2009; Moen et al. 2016)	feeding	(McDiarmid & Altig 1999; Vági et al. 2019)	Xenopus laevis	absent			absent		absent
Ptychadenidae	Ptychadena bibroni	MNHN:RA:1996.660	MNHN	Available at https://phenome10k.org/	semi aquatic	(Lamotte & A. 1997)	feeding	(Vági et al. 2019)	Ptychadena bibroni	absent
Pyxicephalidae	Anhydrophryne rattrayi	CAS:Herp:156428	UF	doi:10.17602/M2/M24518	terrestrial	(du Preez & Carruthers 2009; Moen et al. 2016)	non-feeding	(Vági et al. 2019)	Anhydrophryne rattrayi		absent
Pyxicephalidae	Arthroleptella lightfooti	CAS:Herp:H 157023	UF	doi:10.17602/M2/M25086	terrestrial	(du Preez & Carruthers 2009)	feeding	(Vági et al. 2019)	Arthroleptella lightfooti
Pyxicephalidae	Cacosternum namaquense	CAS:Herp:H 156975	UF	doi:10.17602/M2/M25495	terrestrial	(du Preez & Carruthers 2009; Moen et al. 2016; Rebelo & Measey 2019)	feeding***	(IUCN 2019)	Cacosternum namaquense		absent			absent
Pyxicephalidae	Microbatrachella capensis	CAS:Herp:157008	UF	doi:10.17602/M2/M25578	terrestrial	(du Preez & Carruthers 2009; Moen et al. 2016)	feeding	(Vági et al. 2019)	Microbatrachella capensis
Pyxicephalidae	Natalobatrachus bonebergi**	CAS:Herp:156617	UF	doi:10.17602/M2/M25062	semi arboreal	(du Preez & Carruthers 2009; Rebelo & Measey 2019)	feeding	(Vági et al. 2019)	Natalobatrachus bonebergi**
Pyxicephalidae	Nothophryne broadleyi	CAS:Herp:156126	UF	doi:10.17602/M2/M25579	terrestrial	(Conradie et al. 2018)	feeding***	(IUCN 2019)	Nothophryne broadleyi
Pyxicephalidae	Poyntonia paludicola	CAS:Herp:165936	UF	doi:10.17602/M2/M25591	terrestrial	(du Preez & Carruthers 2009; Moen et al. 2016; Rebelo & Measey 2019)	feeding	(Vági et al. 2019)	Poyntonia paludicola
Pyxicephalidae	Pyxicephalus adspersus	UF:Herp:92094	UF	doi:10.17602/M2/M49707	fossorial	(Moen et al. 2016; Rebelo & Measey 2019)	feeding	(Vági et al. 2019)	Pyxicephalus adspersus						absent
Pyxicephalidae	Tomopterna marmorata	ZMB 76248	MfN	Available at https://phenome10k.org/	fossorial	(du Preez & Carruthers 2009)	feeding	(Vági et al. 2019)	Tomopterna marmorata
Ranidae	Rana clamitans	UF:Herp:76511	UF	doi:10.17602/M2/M20098	semi aquatic	(Conant 1975; Moen et al. 2016)	feeding	(McDiarmid & Altig 1999)	Rana clamitans
Ranidae	Rana sylvatica	NHMUK:ZOO:1976.55	NHM	Available at https://phenome10k.org/	terrestrial	(Moen et al. 2016)	feeding	(McDiarmid & Altig 1999)	Rana sylvatica
Ranixalidae	Indirana gundia	MNHN:RA:1985.611	MNHN	Available at https://phenome10k.org/	terrestrial	(Nair et al. 2012)	feeding***	(IUCN 2019)	Indirana gundia
Rhacophoridae	Chiromantis rufescens	MCZ:Herp:A-136738	UT	Available at https://phenome10k.org/	arboreal	(Schiøtz 1999)	feeding	(Vági et al. 2019)	Chiromantis rufescens
Rhacophoridae	Nyctixalus pictus	CAS:Herp:247498	UF Nanoscale Research Facility	doi:10.17602/M2/M49931	arboreal	(Moen et al. 2016)	feeding	(Meegaskumbura et al. 2015)	Nyctixalus pictus
Rhacophoridae	Nyctixalus spinosus	CAS:SUA:20916	UF	doi:10.17602/M2/M25663	arboreal	(Alcala & Brown 1998)	feeding***	(IUCN 2019)	Nyctixalus spinosus
Rhacophoridae	Polypedates macrotis	KU:KUH:327008	UF	doi:10.17602/M2/M101194	arboreal	(Manthey & Grossmann 1997; Moen et al. 2016)	feeding	(Meegaskumbura et al. 2015)	Polypedates macrotis		absent
Rhacophoridae	Raorchestes anili*	MNHN:RA:1985482	MfN	Available at https://phenome10k.org/	arboreal	(AmphibiaWeb 2019)	NA	-	Raorchestes anili*
Rhacophoridae	Raorchestes glandulosus	Wien 3557 1	MfN	Available at https://phenome10k.org/	arboreal	(Moen et al. 2016)	non-feeding	(AmphibiaWeb 2019)	Raorchestes glandulosus
Rhacophoridae	Rhacophorus reinwardtii	FMNH:amphibians and reptiles:252384	Digimorph	http://digimorph.org/specimens/Rhacophorus_reinwardtii/head/	arboreal	(Manthey & Grossmann 1997; Moen et al. 2016)	feeding	(Vági et al. 2019)	Rhacophorus reinwardtii
Rhacophoridae	Theloderma stellatum	FMNH:amphibians and reptiles:253619	Digimorph	http://digimorph.org/specimens/Theloderma_stellatum/whole/	arboreal	(Poyarkov et al. 2018)	feeding	(IUCN 2019)	Theloderma stellatum
Rhinodermatidae	Rhinoderma darwinii	MNHN:RA:2006.2736	MNHN	Available at https://phenome10k.org/	terrestrial	(Moen et al. 2016)	feeding	(Vági et al. 2019)	Rhinoderma darwinii	absent
Rhinophrynidae	Rhinophrynus dorsalis	CAS:Herp:71766	UF	doi:10.17602/M2/M48893	fossorial	(Trueb & Gans 1983; Moen et al. 2016)	feeding	(McDiarmid & Altig 1999; Vági et al. 2019)	Rhinophrynus dorsalis	absent	absent				absent
Scaphiopodidae	Scaphiopus holbrookii	UF:Herp:9620S	UF	doi:10.17602/M2/M22642	fossorial	(Moen et al. 2016)	feeding	(McDiarmid & Altig 1999)	Scaphiopus holbrookii						absent
Scaphiopodidae	Spea multiplicata	UF:Herp:100788	UF	doi:10.17602/M2/M11082	fossorial	(Moen et al. 2016)	feeding	(McDiarmid & Altig 1999; Vági et al. 2019)	Spea multiplicata	absent
Sooglossidae	Sooglossus sechellensis	CAS:Herp:160084	UF	doi:10.17602/M2/M25842	terrestrial	(Boettger 1896; Moen et al. 2016)	non-feeding	(Vági et al. 2019)	Sooglossus sechellensis		absent				absent
Strabomantidae	Barycholos pulcher	UF:Herp:68066	UF	doi:10.17602/M2/M26384	terrestrial	(Moen et al. 2016)	non-feeding	(AmphibiaWeb 2019)	Barycholos pulcher						absent
Strabomantidae	Hypodactylus araiodactylus	UF:Herp:40764	UF	doi:10.17602/M2/M26269	terrestrial	(Duellman & Lehr 2009)	non-feeding	(AmphibiaWeb 2019)	Hypodactylus araiodactylus						absent
Strabomantidae	Oreobates quixensis	CAS:SUA:11453	UF	doi:10.17602/M2/M24439	terrestrial	(Moen et al. 2016)	non-feeding	(Vági et al. 2019)	Oreobates quixensis
Strabomantidae	Pristimantis chiastonotus	MNHN:RA:1979.7847	MNHN	Available at https://phenome10k.org/	terrestrial	(Lescure & Marty 2000; Moen et al. 2016)	non-feeding	(AmphibiaWeb 2019)	Pristimantis chiastonotus
Strabomantidae	Strabomantis biporcatus	CAS:Herp:119580	UF	doi:10.17602/M2/M49883	terrestrial	(Moen et al. 2016)	non-feeding	(Vági et al. 2019)	Strabomantis biporcatus						absent	absent
Strabomantidae	Strabomantis cornutus	CAS:SUA:11456	UF	doi:10.17602/M2/M49878	terrestrial	(Moen et al. 2016)	non-feeding	(AmphibiaWeb 2019)	Strabomantis cornutus						absent
Strabomantidae	Strabomantis ingeri	FMNH:amphibians and reptiles:81985	UF	doi:10.17602/M2/M50228	terrestrial	(Moen et al. 2016)	non-feeding	(AmphibiaWeb 2019)	Strabomantis ingeri						absent
Telmatobiidae	Telmatobius degener	UF:Herp:39736	UF	doi:10.17602/M2/M49701	aquatic	(Moen et al. 2016)	feeding***	(Aguilar & Lehr 2009)	Telmatobius degener
Telmatobiidae	Telmatobius laticeps	MNHN:RA:1963.789	MNHN	Available at https://phenome10k.org/	aquatic	(Moen et al. 2016)	feeding***	(Barrionuevo & Ponssa 2008)	Telmatobius laticeps
Undetermined Ranoidea	Thaumastosaurus gezei	MNHN QU 17279	Laboratoire Navier, France		NA (fossil)	-	NA (fossil)	-	Thaumastosaurus gezei

## Sheet: References
AGUILAR, C. and LEHR, E. 2009. Tadpole of Telmatobius mayoloi (Anura: Ceratophryidae). Journal of Herpetology, 43, 159–164.
ALCALA, A. C. and BROWN, W. C. 1998. Philippine amphibians: illustrated field guide. Bookmark, Inc., Philippines.
AMPHIBIAWEB. 2019. AmphibiaWeb: Information on amphibian biology and conservation <https://amphibiaweb.org>. University of California, Berkeley, CA, USA. Accessed 10 January 2019.
ANSTIS, M., ROBERTS, D. J. and ALTIG, R. 2007. Direct development in two Myobatrachid Frogs, Arenophryne rotunda Tyler and Myobatrachus gouldii Gray, from Western Australia. Records of the Australian Museum, 23, 259–271.
BAREJ, M. F., PENNER, J., SCHMITZ, A. and RÖDEL, M.-O. 2015. Multiple genetic lineages challenge the monospecific status of the West African endemic frog family Odontobatrachidae. BMC Evolutionary Biology, 15, 1–16.
———, RÖDEL, M., GONWOUO, L. N., PAUWELS, O. S. G., BÖHME, W. and SCHMITZ, A. 2010. Review of the genus Petropedetes Reichenow, 1874 in Central Africa with the description of three new species (Amphibia: Anura: Petropedetidae). Zootaxa, 2340, 1–49.
———, SCHMITZ, A., GÜNTHER, R., LOADER, S. P., MAHLOW, K. and RÖDEL, M.-O. 2014. The first endemic West African vertebrate family - a new anuran family highlighting the uniqueness of the Upper Guinean biodiversity hotspot. Frontiers in Zoology, 11, 1–10.
BARRIONUEVO, J. S. and PONSSA, M. L. 2008. Decline of three species of the genus Telmatobius (Anura: Leptodactylidae) from Tucumán Province, Argentina. Herpetologica, 64, 47–62.
BELL, B. D. 1978. Observations on the ecology and reproduction of the New Zealand leiopelmid frogs. Herpetologica, 34, 340–354.
BLACKBURN, D. C., GVOŽDÍK, V. and LEACHÉ, A. D. 2010. A new squeaker frog (Arthroleptidae: Arthroleptis) from the mountains of Cameroon and Nigeria. Herpetologica, 66, 335–348.
———, KOSUCH, J., SCHMITZ, A., BURGER, M., WAGNER, P., GONWOUO, L. N., HILLERS, A. and RÖDEL, M.-O. 2008. A New Species of Cardioglossa (Anura: Arthroleptidae) from the Upper Guinean Forests of West Africa. Copeia, 2008, 603–612.
BLOTTO, B. L., NUÑEZ, J. J., BASSO, N. G., ÚBEDA, C. A., WHEELER, W. C. and FAIVOVICH, J. 2013. Phylogenetic relationships of a Patagonian frog radiation, the Alsodes + Eupsophus clade (Anura: Alsodidae), with comments on the supposed paraphyly of Eupsophus. Cladistics, 29, 113–131.
BOETTGER, O. 1896. Neue Kriechthiere (Scelotes, Arthroleptis) von den Seychellen. Zoologischer Anzeiger, 19, 349–351.
BROWN, L. E. and CRESPO, E. G. 2000. Burrowing behavior of the midwife toads Alytes cisternasii and Alytes obstetricans (Anura, Discoglossidae). Alytes, 17, 101–113.
BURTON and ZWEIFEL. 1995. A new genus of Genyophrine microhylid frogs from New Guinea. Am. Mus. Novitates, 3129, 1–7.
CANDIOTI, M. F. V., NUÑEZ, J. J. and ÚBEDA, C. A. 2011. Development of the nidicolous tadpoles of Eupsophus emiliopugini (Anura: Cycloramphidae) until metamorphosis, with comments on systematic relationships of the species and its endotrophic developmental mode. Acta Zoologica, 92, 27–45.
CARAMASCHI, U. and KISTEUMACHER, G. 1989. O girino de Crossodactylus trachystomus (Reinhardt & Luetken, 1862) (Anura, Leptodactylidae). Revista Brasileira de Biologia, 49, 237–239.
CÁRDENAS-ROJAS, D. R., RABANAL, F. and FORMAS, J. R. 2007. The tadpole of Hylorina sylvatica (Anura: Cyclorhamphidae) in southern Chile. Zootaxa, 1580, 51–62.
CASTILLO-TRENN, P. and COLOMA, L. A. 2008. Notes on behaviour and reproduction in captive Allobates kingsburyi (Anura: Dendrobatidae), with comments on evolution of reproductive amplexus. International Zoo Yearbook, 42, 58–70.
CEI, J.. 1962. Batracios de Chile. Universidad de Chile, Santiago.
CHANNING, A. 2001. Amphibians of Central and Southern Africa. Cornell University Press, New York.
———, RÖDEL, M.-O. and JENNY CHANNING. 2012. Tadpoles of Africa: the biology and identification of all known tadpoles in sub-Saharan Africa. Edition Chimaira, Frankfurt am Main.
COCO, L., BORGES, V. N. T., FUSINATTO, L. A., KIEFER, M. C., OLIVEIRA, J. C. F., ARAUJO, P. G., COSTA, B. M., VAN SLUYS, M. and ROCHA, C. F. D. 2014. Feeding habits of the leaf litter frog Haddadus binotatus (Anura, Craugastoridae) from two Atlantic forest areas in Southeastern Brazil. Anais da Academia Brasileira de Ciencias, 86, 239–249.
COGGER, H. G. 2000. Reptiles and amphibians of Australia. CSIRO Publishing, Port Melbourne.
CONANT, R. 1975. A field guide to reptiles and amphibians of Eastern and Central North America. Houghton Mifflin Co., Boston.
CONRADIE, W., BITTENCOURT-SILVA, G. B., FAROOQ, H. M., LOADER, S. P., MENEGON, M. and TOLLEY, K. A. 2018. New species of Mongrel frogs (Pyxicephalidae: Nothophryne) for northern Mozambique inselbergs. African Journal of Herpetology, 67, 61–85.
CRUMP, M. L., HENSLEY, F. R. and CLARK, K. L. 1992. Apparent decline of the golden toad: underground or extinct? Copeia, 1992, 413–420.
DEWYNTER, M., CHIRIO, L., MELKI, F., CORDIER, J. and FRETEY, T. 2017. Premières données herpétologiques (Amphibiens et Reptiles) sur le massif du Koumouna-Bouali (Gabon). Les cahiers de la fondation Biotope, 11, 1–42.
DODD JR, C. K. 2013. Frogs of the United States and Canada Volume 1. The John Hopkins University Press, Baltimore.
DOLE, J. I. M. W. and DURANT, P. 1974. Movements and seasonal activity of Atelopus oxyrhynchus (Anura: Atelopodidae) in a Venezuelan cloud forest. Copeia, 1974, 230–235.
DUELLMAN, W. E. and LEHR, E. 2009. Terrestrial breeding frogs (Strabomantidae) in Peru. Nature und Tier Verlag, Münster, Germany.
———, JUNGFER, K.-H. and BLACKBURN, D. C. 2011. The phylogenetic relationship of geographically separated ‘Flectonotus’ (Anura: Hemiphractidae), as revealed by molecular, behavioral, and morphological data. Phyllomedusa, 10, 15–29.
FORMAS, J. R. 1976. Descriptions of Batrachyla (Amphibia, Anura, Leptodactylidae) tadpoles. Journal of Herpetology, 10, 221–225.
——— and PUGIN, E. 1978. Tadpoles of Eupsophus roseus and Bufo variegatus (Amphibia, Anura) in Southern Chile. Journal of Herpetology, 12, 243–246.
FUITEN, A. M. 2012. Skeletal variation in Melanesian forest frogs (Anura: Ceratobatrachidae).64pp.
GIARETTA, A. A. and FACURE, K. G. 2004. Reproductive ecology and behavior of Thoropa miliaris (Spix, 1824) (Anura, Leptodactylidae, Telmatobiinae). Biota Neotropica, 4, 1745–1758.
GLAW, F. and VENCES, M. 1994. A fieldguide to the amphibians and reptiles of Madagascar. Vences and Glaw Verlag, Cologne.
GRANDISON, A. G. C. and ASHE, S. 1983. The distribution, behavioural ecology and breeding strategy of the pygmy toad, Mertensophryne micranotis. Bull. Br. Mus. Nat. Hist. (Zool), 45, 85–93.
GRIESBAUM, F., HIRSCHFELD, M., BAREJ, M. F., SCHMITZ, A., ROHRMOSER, M., DAHMEN, M., MÜHLBERGER, F., LIEDTKE, H. C., GONWOUO, N. L., DOUMBIA, J. and RÖDEL, M.-O. 2019. Tadpoles of three western African frog genera: Astylosternus Werner, 1898, Nyctibates Boulenger, 1904, and Scotobleps Boulenger, 1900 (Amphibia, Anura, Arthroleptidae). Zoosystematics and Evolution, 95, 133–160.
GROSJEAN, S., GLOS, J., TESCHKE, M., GLAW, F. and VENCES, M. 2007. Comparative larval morphology of Madagascan toadlets of the genus Scaphiophryne: phylogenetic and taxonomic inferences. Zoological Journal of the Linnean Society, 151, 555–576.
GUERRA, V., LINGNAU, R., BARRETO, B. de S., KWET, A. and BASTOS, R. P. 2018. Vocalizations of Limnomedusa macroglossa (Amphibia: Anura: Alsodidae). Salamandra, 54, 97–100.
HAAS, A., POHLMEYER, J., MCLEOD, D. S., KLEINTEICH, T., HERTWIG, S. T., DAS, I. and BUCHHOLZ, D. R. 2014. Extreme tadpoles II: The highly derived larval anatomy of Occidozyga baluensis (Boulenger, 1896), an obligate carnivorous tadpole. Zoomorphology, 133, 321–342.
HERTWIG, I. and SINSCH, U. 1995. Comparative toe pad morphology in marsupial frogs (Genus Gastrotheca): arboreal versus ground-dwelling species. Copeia, 1995, 38–47.
HILLERS, A., VEITH, M. and RÖDEL, M.-O. 2008. Effects of forest fragmentation and habitat degradation on West African leaf-litter frogs. Conservation Biology, 22, 762–772.
HIRSCHFELD, M., BAREJ, M. F., GONWOUO, N. L. and RÖDEL, M.-O. 2012. Tadpole descriptions of three Cardioglossa species from southwestern Cameroon (Amphibia: Anura: Arthroleptidae). Salamandra, 48, 147–156.
HOBBS, J., ROUND, J. M., ALLISON, M. J. and HELBING, C. C. 2019. Expansion of the known distribution of the coastal tailed frog, Ascaphus truei, in British Columbia, Canada, using robust eDNA detection methods. PLoS ONE, 14, e0213849.
INCHÁUSTEGUI, S. J., NG, K., MARTE, C. and DÍAZ, L. M. 2014. The tadpoles of the southern crested toad, Peltophryne guentheri (Anura: Bufonidae), from Hispaniola. IRCF Reptiles and Amphibians, 21, 125–129.
IUCN. 2019. The IUCN Red List of Threatened Species. version 2019-1. <http://www.iucnredlist.org>. Downloaded on 1st February 2019.
KAEFER, Í. L., BOTH, C. and CECHIN, S. Z. 2009. Breeding biology of the rapids frog Limnomedusa macroglossa (Anura: Cycloramphidae) in southern Brazil. Journal of Natural History, 43, 1195–1206.
KAISER, H. 1997. Origins and introductions of the Caribbean frog, Eleutherodactylus johnstonei (Leptodactylidae): management and conservation concerns. Biodiversity and Conservation, 6, 1391–1407.
KERNEY, R., MEEGASKUMBURA, M., MANAMENDRA-ARACHCHI, K. and HANKEN, J. 2007. Cranial ontogeny in Philautus silus (Anura: Ranidae: Rhacophorinae) reveals few similarities with other direct-developing anurans. Journal of Morphology, 268, 715–725.
KIRSCHEY, T. 2017. Herpetofauna (Amphibia, Reptilia) at the Kafa Biosphere Reserve. In NABU (ed.) NABU’s Biodiversity Assessment at the Kafa Biosphere Reserve, Ethiopia, NABU, 190–205 pp.
KRISHNA, S. N. and BOSCH, J. 2017. The breeding behaviour and advertisement calls of the tree-hole breeding frog Ramanella montana (Microhylidae) in the Western Ghats, S. India. Acta Zoologica Sinica, 53, 575–578.
KRÜGEL, P. and RICHTER, S. 1995. Syncope antenori: a bromeliad breeding frog with free-swimming, nonfeeding tadpoles (Anura, Microhylidae). Copeia, 4, 955–963.
LAMOTTE, M. and A., O. 1997. Redécouverte de syntypes de Rana bibroni Hallowell, 1845, désignation d’un lectotype et description d’une espèce nouvelle de Ptychadena (Amphibia, Anura). Zoosystema, 19, 531–543.
LANG, M. 1989. Notes on the genus Bombina Oken. II. Life history aspects. British Herpetological Society, 27, 13-17.
LARGEN, M. J. and DREWES, R. C. 1989. A new genus and species of brevicipitine frog (Amphibia Anura Microhylidae) from high altitude in the mountains of ethiopia. Tropical Zoology, 2, 13–30.
LAURENT, R. F. 1964. Adaptive modifications in frogs of an isolated highland fauna in Central Africa. Evolution., 18, 458–467.
LEE, J. C. 1996. The amphibians and reptiles of the Yucatan Peninsula. Cornell University Press, Ithaca, New York.
LESCURE, J. and MARTY, C. 2000. Atlas des amphibiens de Guyane. Collection patrimoines naturels, Muséum national d’Histoire naturelle, Paris.
LIMA, A. P. 2005. Guia de Sapos da Reserva Adolpho Ducke: Amazônia Central. In LIMA, A. P., KELLER, C. and MAGNUSSON, W. E. (eds.) Áttema Design Editorial, Manaus.
LIU, C. 1950. Amphibians of western China. Chicago Natural History Museum Press, Chicago.
LUTZ, B. 2016. Trends towards non-aquatic and direct development in frogs. Copeia, 1947, 242–252.
MANTHEY, U. and GROSSMANN, W. 1997. Amphibien & Reptilien Sudostasiens. Natur und Tier, Germany.
MARTINS, I. A. 1996. Reproductive biology of Leptodactylus podicipinus (Cope, 1862) (Anura, Leptodactylidae) in the northwest region of the State of Sao Paulo.Universidade Estadual Paulista, Botucatu, Sao Paulo, Brasilpp.
MCDIARMID, R. W. and ALTIG, R. (eds.). 1999. Tadpoles: the biology of anuran larvae. University of Chicago Press, Chicago.
MEEGASKUMBURA, M., SENEVIRATHNE, G., BIJU, S. D., GARG, S., MEEGASKUMBURA, S., PETHIYAGODA, R., HANKEN, J. and SCHNEIDER, C. J. 2015. Patterns of reproductive-mode evolution in Old World tree frogs (Anura, Rhacophoridae). Zoologica Scripta, 44, 509–522.
MINTER, L. R., BURGER, M., HARRISON, J. A., BRAACK, H. H., BISHOP, P. J. and KLOEPFER, D. (eds.). 2004. Atlas and red data book of the frogs of South Africa, Lesotho and Swaziland, Vol. 27. Smithsonian Institution, Washington D.C.
MOEN, D. S., MORLON, H. and WIENS, J. J. 2016. Testing convergence versus history: convergence dominates phenotypic evolution for over 150 million years in frogs. Systematic Biology, 65, 146–160.
NAIR, A., GOPALAN, S. V, GEORGE, S., KUMAR, K. S., TEACHER, A. G. F. and MERILÄ, J. 2012. Endemic Indirana frogs of the Western Ghats biodiversity hotspot. Ann. Zool. Fennici, 49, 257–286.
DO NASCIMENTO, F. A. C., LISBOA, B. S., SKUK, G. O. and DE SÁ, R. O. 2010. Description of the tadpole of Proceratophrys renalis (Miranda-Ribeiro, 1920) (Anura: Cycloramphidae). South American Journal of Herpetology, 5, 241–248.
NOMURA, F., ROSSA-FERES, D. C. and LANGEANI, F. 2009. Burrowing behavior of Dermatonotus muelleri (Anura, Microhylidae) with reference to the origin of the burrowing behavior of Anura. Journal of Ethology, 27, 195–201.
OVASKA, K. 1991. Reproductive phenology, population structure, and habitat use of the frog Eleutherodactylus johnstonei in Barbados, West Indies. Journal of Herpetology, 25, 424–430.
PENNER, J., ADUM, G. B., MCELROY, M. T., DOHERTY-BONE, T. M., HIRSCHFELD, M., SANDBERGER, L., WELDON, C., CUNNINGHAM, A. A., OHST, T., WOMBWELL, E., PORTIK, D. M., REID, D., HILLERS, A., OFORI-BOATENG, C., ODURO, W., PLÖTNER, J., OHLER, A., LEACHÉ, A. D. and RÖDEL, M.-O. 2013. West Africa - A safe haven for frogs? A sub-continental assessment of the chytrid fungus (Batrachochytrium dendrobatidis)…
PEREYRA, L. C., LESCANO, J. N. and LEYNAUD, G. C. 2011. Breeding-site selection by red-belly toads, Melanophryniscus stelzneri (Anura: Bufonidae), in Sierras of Córdoba, Argentina. Amphibia-Reptilia, 32, 105–112.
PETHIYAGODA, R., MANAMENDRA-ARACHCHI, K. and SUDASINGHE, H. 2015. Underwater and terrestrial feeding in the Sri Lankan wart-frog, Lankanectes corrugatus. Ceylon Journal of Science (Biological Sciences), 43, 79–82.
PIKACHA, P., FILARDI, C., MORRISON, C. and LEUNG, L. 2016. Factors affecting frog species richness in the Solomon Islands. Pacific Conservation Biology, 22, 223–235.
PLATH, M., SOLBACH, M. and HERRMANN, H.-W. 2004. Anuran habitat selection and temporal partitioning in a montane and submontane rainforest in Southwestern Cameroon – first results. Salamandra, 40, 239–260.
POLLO, C. J. 2018. Guide of amphibians and reptiles of São Tomé and Príncipe. Smashwords.
PORTIK, D. M. and BLACKBURN, D. C. 2016. The evolution of reproductive diversity in Afrobatrachia: A phylogenetic comparative analysis of an extensive radiation of African frogs. Evolution., 70, 2017–2032.
POYARKOV, N. A., KROPACHEV, I. I., GOGOLEVA, S. S. and ORLOV, N. L. 2018. A new species of the genus Theloderma Tschudi, 1838 (Amphibia: Anura: Rhacophoridae) from Tay Nguyen Plateau, central Vietnam. Zoological research, 39, 158–184.
DU PREEZ, L. and CARRUTHERS, V. 2009. Frogs of Southern Africa: a complete guide. In KEMP, C. and THERON, R. (eds.) Struik Nature, Cape Town.
RADHAKRISHNAN, C., GOPI, K. C. and PALOT, M. J. 2019. Extension of range of distribution of Nasikabatrachus sahyadrensis Biju & Bossuyt (Amphibia: Anura: Nasikabatrachidae) along Western Ghats, with some insights into its bionomics. Current Science, 92, 213–216.
RANDRIANIAINA, R. D., ANTÚNEZ, R. N., CANITZ, J., FORTH, F., LEMME, I., RODRÍGUEZ, B., RINAS, H., THÄNERT, R., TRÖGER, P., WESTPHAL, N., WILLIM, A., WOLLENBERG, K. C., STRAUSS, A. and VENCES, M. 2009. Vogue or adaptive character? A tadpole’s goatee helps to distinguish two cryptic treefrog species of the genus Boophis. Herpetology Notes, 2, 165–173.
REBELO, A. D. and MEASEY, J. 2019. Locomotor performance constrained by morphology and habitat in a diverse clade of African frogs (Anura: Pyxicephalidae). Biological Journal of the Linnean Society, 127, 310–323.
RÖDEL, M.-O. 2007. The identity of Hylambates hyloides Boulenger, 1906 and description of a new small species of Leptopelis from West Africa. Mitteilungen aus dem Museum für Naturkunde Berlin, Zoologische Reihe, 83, 90–100.
RÖDEL, M.-O., KOSUCH, J., GRAFE, T. U., BOISTEL, R., ASSEMIAN, N. E., KOUAMÉ, N. G., TOHÉ, B., GOURÈNE, G., PERRET, J. L., HENLE, K., TAFFOREAU, P., POLLET, N. and VEITH, M. 2009. A new tree-frog genus and species from Ivory Coast, West Africa (Amphibia: Anura: Hyperoliidae). Zootaxa, 2044, 23–45.
RÖDEL, M.-O., BAREJ, M. F., HILLERS, A., LEACHÉ, A. D., N.G., K., OFORI-BOATENG, C., ASSEMIAN, N. E., TOHÉ, B., J., P., HIRSCHFELD, M., DOUMBIA, J., GONWOUO, L. N., NOPPER, J., BREDE, C., DIAZ, R., FUJITA, M. K., GIL, M., SEGNIAGBETO, G. H., ERNST, R. and SANDBERGER, L. 2012. The genus Astylosternus in the Upper Guinea rainforests, West Africa, with the description of a new species (Amphibia: Anu…
RÖDEL, M.-O., KOSUCH, J., VEITH, M. and ERNST, R. 2003. First record of the genus Acanthixalus Laurent, 1944 from the Upper Guinean rain forest, West Africa, with the description of a new species. Journal of Herpetology, 37, 43–52.
RÖDEL, M. 2005. The amphibians of the forested parts of south-western Ghana. Salamandra, 41, 107–127.
RODRIGUES, D. J., UETANABARO, M. and LOPES, F. S. 2007. Breeding biology of Phyllomedusa azurea Cope, 1862 and P. sauvagii Boulenger, 1882 (Anura) from the Cerrado, Central Brazil. Journal of Natural History, 41, 1841–1851.
SANTIAGO, R. R., VENEGAS, P. J., ORTEGA-ANDRADE, H. M., GAGLIARDI-URRUTIA, G. and SALERNO, P. E. 2016. Systematics of Ecnomiohyla tuberculosa with the description of a new species and comments on the taxonomy of Trachycephalus typhonius (Anura, Hylidae). ZooKeys, 630, 115–154.
SAVAGE, J. M. 2002. The amphibians and reptiles of Costa Rica. University of Chicago Press, Chicago.
SCHALK, C. M. 2016. Community assembly of Neotropical frogs across ecological scales.204pp.
SCHIØTZ, A. 1999. Treefrogs of Africa. Frankfurt am Main.
SCOTT, E. 2005. A phylogeny of ranid frogs (Anura: Ranoidea: Ranidae), based on a simultaneous analysis of morphological and molecular data. Cladistics, 21, 507–574.
SHERRATT, E., ANSTIS, M. and KEOGH, J. S. 2018. Ecomorphological diversity of Australian tadpoles. Ecology and Evolution, 8, 12929–12939.
SHUMAN-GOODIER, M. E., SINGLETON, G. R. and PROPPER, C. R. 2017. Competition and pesticide exposure affect development of invasive (Rhinella marina) and native (Fejervarya vittigera) rice paddy amphibian larvae. Ecotoxicology, 26, 1293–1304.
SIMON, M. P. and TOFT, C. A. 1991. Diet specialization in small vertebrates: mite-eating in frogs. Oikos, 61, 263–278.
TAPLEY, B., CUTAJAR, T., MAHONY, S., NGUYEN, C. T., DAU, V. Q., NGUYEN, T. T., LUONG, H. VAN and ROWLEY, J. J. L. 2017. The Vietnamese population of Megophrys kuatunensis (Amphibia: Megophryidae) represents a new species of Asian horned frog from Vietnam and southern China. Zootaxa, 4344, 465–492.
TOLEDO-BRUNO, A. G., MACAS, D. G., BUENAVISTA, D. P., MEDINA, M. A. P. and FORTEN, R. R. C. 2017. Amphibian and reptile diversity in Mt. Kalatungan Range Natural Park, Philippines. Environmental and Experimental Biology, 15, 127–135.
TRUEB, L. and GANS, C. 1983. Feeding specializations of the Mexican burrowing toad, Rhinophrynus dorsalis (Anura: Rhinophrynidae). Journal of Zoology, 199, 189–208.
VÁGI, B., VÉGVÁRI, Z., LIKER, A., FRECKLETON, R. P. and SZÉKELY, T. 2019. Parental care and the evolution of terrestriality in frogs. Proceedings of the Royal Society B: Biological Sciences, 286, 1–10.
VASCONCELOS, R., FROUFE, E., BRITO, J. C., CARRANZA, S. and HARRIS, D. J. 2010. Phylogeography of the African common toad, Amietophrynus regularis, based on mitochondrial DNA sequences: inferences regarding the Cape Verde population and biogeographical patterns. African Zoology, 45, 291–298.
VITT, L. J. and CALDWELL, J. P. 2014. Herpetology: an introductory biology of amphibians and reptiles. In GOMEZ, K. and GOMEZ, P. (eds.) Academic Press, San Diego.
WAKE, M. H. 2015. Fetal adaptations for viviparity in amphibians. Journal of Morphology, 276, 941–960.
ZWEIFEL R.G. 1958. Frogs of the Papuan hylid genus Nyctimystes. American Museum Novitates, 1896, 1–51.
